# Supplementary material for: ISOexpresso: a web-based platform for isoform-level expression analysis in human cancer
Source: BMC Genomics. 2016 Aug 12;17:631. doi: 10.1186/s12864-016-2852-6 (PMC4983006; doi:10.1186/s12864-016-2852-6)
Supplement: Additional file 1 — Table S1. TCGA RNA-seq data of 30 cancer types. (XLSX 12.7 kb) [file 12864_2016_2852_MOESM1_ESM.xlsx]

## Sheet: Sheet1
Table S1. TCGA RNA-seq data for 30 cancer types
Tissue	Cancer type	No. of tumor samples	No. of normal controls	Total
Adrenal	Adrenocortical carcinoma [ACC]	79		79
Adrenal gland	Pheochromocytoma and Paraganglioma [PCPG]	179	3	182
Bile duct	Cholangiocarcinoma [CHOL]	36	9	45
Bladder	Bladder Urothelial Carcinoma [BLCA]	408	19	427
Bone Marrow	Acute Myeloid Leukemia [LAML]	173		173
Brain	Glioblastoma multiforme [GBM]	161	5	166
Breast	Breast invasive carcinoma [BRCA]	1097	114	1211
Central nervous system	Brain Lower Grade Glioma [LGG]	516		516
Cervical	Cervical squamous cell carcinoma and endocervical adenocarcinoma [CESC]	305	3	308
Choroid/Ciliary body	Uveal Melanoma [UVM]	80		80
Colon	Colon adenocarcinoma [COAD]	460	41	501
Endometrial	Uterine Corpus Endometrial Carcinoma [UCEC]	545	35	580
Esophagus	Esophageal carcinoma [ESCA]	184	11	195
Head and Neck	Head and Neck squamous cell carcinoma [HNSC]	520	44	564
Kidney	Kidney Chromophobe [KICH]	66	25	91
Kidney	Kidney renal clear cell carcinoma [KIRC]	533	72	605
Kidney	Kidney renal papillary cell carcinoma [KIRP]	290	32	322
Liver	Liver hepatocellular carcinoma [LIHC]	370	50	420
Lung	Lung adenocarcinoma [LUAD]	516	59	575
Lung	Lung squamous cell carcinoma [LUSC]	502	51	553
Ovary	Ovarian serous cystadenocarcinoma [OV]	305		305
Pancreas	Pancreatic adenocarcinoma [PAAD]	178	4	182
Pleura	Mesothelioma [MESO]	87		87
Prostate	Prostate adenocarcinoma [PRAD]	497	52	549
Rectum	Rectum adenocarcinoma [READ]	165	10	175
Stomach	Stomach adenocarcinoma [STAD]	415	35	450
Testes	Testicular Germ Cell Tumors [TGCT]	150		150
Thymus/Anterior Mediastinum	Thymoma [THYM]	120	2	122
Thyroid	Thyroid carcinoma [THCA]	505	59	564
Uterus	Uterine Carcinosarcoma [UCS]	57		57
Total		9499	735	10234
