# Supplementary material for: ISOexpresso: a web-based platform for isoform-level expression analysis in human cancer
Source: BMC Genomics. 2016 Aug 12;17:631. doi: 10.1186/s12864-016-2852-6 (PMC4983006; doi:10.1186/s12864-016-2852-6)
Supplement: Additional file 3 — Table S2. Overall landscape of the match and mismatch between the major and canonical (or principal) isoforms in the 15 cancer types. (PDF 697 kb) [file 12864_2016_2852_MOESM3_ESM.xlsx]

## Sheet: Sheet1
Table S2. Statistics for the match and mismatch between major and canonical (or principal) isoforms in 16 cancer types.
Cancer types	No. of samples	No. of genes														Percent increase of kCanon when changed from normal to tumor conditions
		Total	mTPM=0			mTPM>0
			All	kCanon	nokCanon	All	Matched with canonical or principal isoform							Not matched
							UP	UC	AP	UP+UC	UP+AP	UC+AP	UP+UC+AP	kCanon	nokCanon
KIRP_normal	32	26541	7359	3883	3476	19182	311	2112	685	335	818	4797	3663	3972	2489
						5145	50	523	126	55	111	1157	416	1113	1594
						14037	261	1589	559	280	707	3640	3247	2859	895
KIRP_tumor	290	26541	8089	4452	3637	18452	290	1937	645	276	762	4444	3190	4580	2328	15.3% (608)
						5215	57	524	136	53	110	1184	410	1266	1475	13.7% (153)
						13237	233	1413	509	223	652	3260	2780	3314	853	15.9% (455)
COAD_normal	41	26541	7751	4095	3656	18790	304	2076	699	314	809	4739	3621	3919	2309
						5329	58	546	144	62	104	1186	443	1189	1597
						13461	246	1530	555	252	705	3553	3178	2730	712
COAD_tumor	460	26541	8234	4480	3754	18307	279	1995	643	287	765	4522	3314	4291	2211	9.5% (372)
						5183	47	547	130	52	104	1149	413	1298	1443	9.2% (109)
						13124	232	1448	513	235	661	3373	2901	2993	768	9.6% (263)
THCA_normal	59	26541	7647	4168	3479	18894	326	2073	675	316	815	4643	3541	4019	2486
						4923	57	479	117	56	108	1137	409	1071	1489
						13971	269	1594	558	260	707	3506	3132	2948	997
THCA_tumor	505	26541	7964	4351	3613	18577	303	1982	656	279	789	4534	3295	4387	2352	9.2% (368)
						5075	53	503	114	52	109	1162	412	1166	1504	8.9% (95)
						13502	250	1479	542	227	680	3372	2883	3221	848	9.3% (273)
PRAD_normal	52	26541	7429	3926	3503	19112	319	2068	688	312	815	4768	3576	4104	2462
						5135	58	527	133	54	101	1166	454	1077	1565
						13977	261	1541	555	258	714	3602	3122	3027	897
PRAD_tumor	497	26541	7645	4089	3556	18896	301	2000	656	298	808	4634	3345	4445	2409	8.3% (341)
						5300	57	527	141	59	119	1191	455	1228	1523	14% (151)
						13596	244	1473	515	239	689	3443	2890	3217	886	6.3% (190)
READ_normal	10	26541	7402	3879	3523	19139	312	2111	696	324	830	4806	3664	3954	2442
						5289	59	548	136	57	99	1140	412	1152	1686
						13850	253	1563	560	267	731	3666	3252	2802	756
READ_tumor	165	26541	8140	4414	3726	18401	284	2010	643	282	770	4547	3343	4283	2239	8.3% (329)
						5235	46	564	130	53	100	1175	431	1277	1459	10.9% (125)
						13166	238	1446	513	229	670	3372	2912	3006	780	7.3% (204)
UCEC_normal	35	26541	7715	4172	3543	18826	308	1954	656	266	770	4535	3152	4763	2422
						4993	50	506	125	43	92	1097	371	1191	1518
						13833	258	1448	531	223	678	3438	2781	3572	904
UCEC_tumor	545	26541	7746	4198	3548	18795	276	1900	638	265	738	4463	2946	5152	2417	8.2% (389)
						5389	62	524	133	57	112	1219	408	1323	1551	11.1% (132)
						13406	214	1376	505	208	626	3244	2538	3829	866	7.2% (257)
BLCA_normal	19	26541	7986	4323	3663	18555	309	1972	654	296	774	4538	3277	4433	2302
						5156	50	523	145	59	102	1103	391	1206	1577
						13399	259	1449	509	237	672	3435	2886	3227	725
BLCA_tumor	408	26541	8057	4404	3653	18484	291	1906	626	275	745	4456	3082	4791	2312	8.1% (358)
						5546	55	556	134	61	106	1217	412	1412	1593	17.1% (206)
						12938	236	1350	492	214	639	3239	2670	3379	719	4.7% (152)
KIRC_normal	72	26541	7411	3923	3488	19130	309	2119	691	322	827	4778	3666	3941	2477
						5125	47	545	116	56	102	1154	403	1098	1604
						14005	262	1574	575	266	725	3624	3263	2843	873
KIRC_tumor	533	26541	7623	4170	3453	18918	317	2028	669	297	784	4606	3465	4240	2512	7.6% (299)
						5188	46	515	123	47	105	1145	406	1174	1627	6.9% (76)
						13730	271	1513	546	250	679	3461	3059	3066	885	7.8% (223)
LUSC_normal	51	26541	7251	3840	3411	19290	319	2087	698	317	837	4773	3650	4055	2554
						5175	40	533	125	55	101	1156	405	1058	1702
						14115	279	1554	573	262	736	3617	3245	2997	852
LUSC_tumor	502	26541	7350	3872	3478	19191	318	2060	672	303	823	4750	3478	4300	2487	6% (245)
						5420	57	567	126	56	112	1237	408	1187	1670	12.2% (129)
						13771	261	1493	546	247	711	3513	3070	3113	817	3.9% (116)
STAD_normal	35	26541	7866	4232	3634	18675	325	2113	702	331	836	4810	3784	3443	2331
						5373	50	579	140	57	113	1170	450	1151	1663
						13302	275	1534	562	274	723	3640	3334	2292	668
STAD_tumor	415	26541	7374	3951	3423	19167	320	2193	682	335	829	4894	3764	3608	2542	4.8% (165)
						5439	45	585	131	49	97	1211	402	1196	1723	3.9% (45)
						13728	275	1608	551	286	732	3683	3362	2412	819	5.2% (120)
HNSC_normal	44	26541	7831	4110	3721	18710	302	2093	685	327	810	4763	3642	3844	2244
						5943	61	648	161	70	135	1364	601	1225	1678
						12767	241	1445	524	257	675	3399	3041	2619	566
HNSC_tumor	520	26541	7881	4199	3682	18660	309	2060	670	317	798	4700	3529	3994	2283	3.9% (150)
						5607	55	615	146	70	114	1280	508	1193	1626	-2.6% (-32)
						13053	254	1445	524	247	684	3420	3021	2801	657	6.9% (182)
LUAD_normal	59	26541	7802	4202	3600	18739	315	2013	677	299	807	4627	3490	4146	2365
						4787	40	486	119	49	90	1040	361	1069	1533
						13952	275	1527	558	250	717	3587	3129	3077	832
LUAD_tumor	516	26541	7547	4039	3508	18994	309	2043	672	302	815	4669	3453	4274	2457	3.1% (128)
						5186	49	524	123	53	112	1154	386	1163	1622	8.8% (94)
						13808	260	1519	549	249	703	3515	3067	3111	835	1.1% (34)
KICH_normal	25	26541	7166	3769	3397	19375	308	2133	698	325	822	4836	3665	4020	2568
						5117	49	518	122	53	111	1151	416	1098	1599
						14258	259	1615	576	272	711	3685	3249	2922	969
KICH_tumor	66	26541	8362	4654	3708	18179	297	1975	636	289	781	4439	3359	4146	2257	3.1% (126)
						5670	75	591	141	69	128	1241	528	1368	1529	24.6% (270)
						12509	222	1384	495	220	653	3198	2831	2778	728	-4.9% (-144)
LIHC_normal	50	26541	9136	5076	4060	17405	272	1743	606	248	709	4161	2975	4786	1905
						6596	90	626	172	77	187	1356	621	1963	1504
						10809	182	1117	434	171	522	2805	2354	2823	401
LIHC_tumor	370	26541	8787	4887	3900	17754	272	1773	618	246	706	4249	2918	4907	2065	2.5% (121)
						6163	83	590	154	62	148	1302	521	1769	1534	-9.9% (-194)
						11591	189	1183	464	184	558	2947	2397	3138	531	11.2% (315)
BRCA_normal	114	26541	7396	3965	3431	19145	311	2056	692	316	828	4731	3570	4107	2534
						4777	44	477	123	55	92	1051	351	1025	1559
						14368	267	1579	569	261	736	3680	3219	3082	975
BRCA_tumor	1097	26541	7711	4162	3549	18830	307	2041	679	301	813	4633	3450	4190	2416	2% (83)
						5115	50	521	139	53	102	1144	369	1162	1575	13.4% (137)
						13715	257	1520	540	248	711	3489	3081	3028	841	-1.8% (-54)
ESCA_normal	11	26541	7544	4051	3493	18997	320	2143	682	326	828	4814	3711	3701	2472
						5925	67	621	149	64	116	1324	506	1306	1772
						13072	253	1522	533	262	712	3490	3205	2395	700
ESCA_tumor	184	26541	7136	3785	3351	19405	322	2205	692	340	823	4917	3738	3754	2614	1.4% (53)
						5579	53	597	146	51	100	1270	422	1201	1739	-8% (-105)
						13826	269	1608	546	289	723	3647	3316	2553	875	6.6% (158)
		The numbers in red indicate the number of genes whose expression levels (mTPMs) are greater than or equal to 1.
		The numbers in blue indicate the number of genes whose expression levels (mTPMs) are greater than 0 and less than 1.
		mTPM = median TPM (transcript per million)
		U = the genes whose major isoform is matched with UniProt-based canonical isoform only.
		UC = the genes whose major isoform is matched with UCSC-based canonical isoform only.
		AP = the genes whose major isoform is matched with APPRIS principal isoform only.
		UP+UC = the genes whose major isoform is matched with UniProt-based and UCSC-based canonical isoforms.
		UP+AP = the genes whose major isoform is matched with UniProt-based canonical and APPRIS principal isoforms.
		UC+AP = the genes whose major isoform is matched with UCSC-based canonical and APPRIS principal isoforms.
		UP+UC+AP = the genes whose major isoform is matched with all of canonical and principal isoforms.
		kCanon = the genes whose canonical or principal isoform is known.
		nokCanon = the genes whose canonical or principal isoform is not known.
